# Supplementary material for: Next Generation Sequencing and Electromyography Reveal the Involvement of the P2RX6 Gene in Myopathy
Source: Curr Issues Mol Biol. 2024 Jan 29;46(2):1150–63. doi: 10.3390/cimb46020073 (PMC10887510; doi:10.3390/cimb46020073)
Supplement: Supplementary file 1 [file cimb-46-00073-s001.zip]

Archive with 1 entries (1 files):
- cimb-2821233-supplementary.xlsx
