# Supplementary material for: Next Generation Sequencing and Electromyography Reveal the Involvement of the P2RX6 Gene in Myopathy
Source: Curr Issues Mol Biol. 2024 Jan 29;46(2):1150–63. doi: 10.3390/cimb46020073 (PMC10887510; doi:10.3390/cimb46020073)
Supplement: Supplementary file 1 [file cimb-46-00073-s001.zip › cimb-2821233-supplementary.xlsx]

## Sheet: Methodological details.
#Project
#Type	MAR_Index
#FILES	Patient
#FILES	Mother
#FILES	Father
#Keep Heterozygous with uncertain status	true
GeneFilter	NULL
GenomeVersion: hg38
#ExonicFunc	synonymous SNV
#Gg_ALL	<= 0.01
#Func	intronic,ncRNA,upstream,downstream,UTR3,UTR5,intergenic,NA
#onIntron	true
#KAVIAR	<= 0.01
#HSF	2,1,0,3
#Gx_ALL	<= 0.01
#1000_Genome	<= 0.01
#Clinvar Filter	Benign
HOM
Chr	Start	End	Ref	Alt	Genotype	Depth	Frequency	VARSOME	OMIM			BIBLIO	HGMD	Func.refgene	Gene.refgene	ExonicFunc.refgene	AAChange.refgene	1000g2015aug_all	CADD_phred	DANN_score	avsnp150	Eigen-raw	AAChange.ensgene	ExonicFunc.ensgene	Gene.ensgene	Func.ensgene	FATHMM_pred	GERP++_RS	GME_AF	HRCR1	Iranome_AF	Kaviar	LRT_pred	MetaLR_pred	MetaSVM_pred	MutationTaster_pred	MutationAssessor_pred	Polyphen2_HDIV_pred	Polyphen2_HVAR_pred	PROVEAN_pred	SIFT_pred	SiPhy_29way_logOdds	UMD Score	UMD Prediction	VEST3_score	CLINSIG	cosmic	Gnomad_Exome_AF	Gnomad_Genome_AF
22	21022751	21022751	G	-	hom	71.0	1.0	Pathogenic	\\				NO	exonic;splicing	P2RX6	frameshift deletion	P2RX6:NM_005446:exon4:c.463delG:p.G155fs	.	.	.	.	.	P2RX6:ENST00000401443.5:exon4:c.385delG:p.G129fs,P2RX6:ENST00000413302.6:exon4:c.463delG:p.G155fs	frameshift deletion	P2RX6;P2RX6	exonic;splicing	.	.	.	.	.	.	.	.	.	.	.	.	.	.	.	.	NA	NA	.	.	.	.	3.19e-05
[truncated: 2 more columns]
